# Supplementary material for: Effects of stressful life-events on DNA methylation in panic disorder and major depressive disorder
Source: Clin Epigenetics. 2022 Apr 27;14:55. doi: 10.1186/s13148-022-01274-y (PMC9047302; doi:10.1186/s13148-022-01274-y)
Supplement: Supplementary file 11 — Additional file 11: Table S1. CpGs associated with weighted positive life-events in the meta-analysis of PD discovery and replication cases at p < 1.0x10−05. Table S2. CpGs associated with weighted negative life-events in the meta-analysis of PD discovery and replication cases at p < 1.0x10−05. Table S3. Enrichment analysis of top-hits in the meta-analysis of weighted life events of PD discovery and replication cases with regards to tissue specificity in GTEx. Table S4. Enrichment analysis of hypermethylated top-hits in the meta-analysis of weighted life events of PD discovery and replication cases with regards to tissue specificity in GTEx. Table S5. Enrichment analysis of hypomethylated top-hits in the meta-analysis of weighted life events of PD discovery and replication cases with regards to tissue specificity in GTEx. Table S6. Enrichment analysis of top-hits in the meta-analysis of weighted life events in PD discovery and replication caess with regards to GO biological processes. Table S7. Enrichment analysis of hypermethylated top-hits in the meta-analysis of weighted life events in PD discovery and replication caess with regards to GO biological processes. Table S8. Enrichment analysis of hypomethylated top-hits in the meta-analysis of weighted life events of PD discovery and replication cases with regards to tissue specificity. Table S9. CpGs associated with weighted life-events x case-control status in the meta-analysis of PD discovery and replication sample at p < 1.0 x10−05. [file 13148_2022_1274_MOESM11_ESM.xlsx]

## Sheet: Table S1
Additional file 11: Table S1: CpGs associated with weighted positive life-events in the meta-analysis of PD discovery and replication cases at p<1e-05
CpG	Chr	position	gene	beta_meta	p_meta	p_meta_corrected
cg23904047	21	34,144,316	C21orf66	0.1299	7.973e-07	0.339004
cg27508046	12	124,249,428	DNAH10	0.102	4.024e-06	0.534952
cg02392228	19	45,23,345	PLIN5	-0.1618	5.565e-06	0.534952
cg07974823	13	20,987,517	CRYL1	0.1111	5.923e-06	0.534952
cg07377172	6	32,057,761	TNXB	0.1189	7.871e-06	0.534952
cg27562980	17	30,243,860	NA	-0.1598	9.237e-06	0.534952
cg15140619	3	128,597,795	ACAD9	0.1317	9.612e-06	0.534952
position: bp position, hg19
gene: gene, in which the CpG is located, based on Illumina annotation; NA: no gene
beta_meta: effect-size of meta-analyses
p_meta: nominal p-value of meta-analysis
p_meta_corrected: Benjamini-Hochberg FDR-corrected p-value of meta-analysis

## Sheet: Table S2
Additional file 11: Table S2: CpGs associated with weighted negative life-events in the meta-analysis of PD discovery and replication cases at p<1e-05
CpG	Chr	position	gene	beta_meta	p_meta	p_meta_corrected
cg07390598	2	204,349,436	RAPH1	-0.0995	1.283e-06	0.216953
cg01962183	16	1,507,866	CLCN7	-0.3217	1.433e-06	0.216953
cg03655684	16	1,508,785	CLCN7	-0.1702	1.62e-06	0.216953
cg05570707	2	24,270,316	C2orf44	0.0869	2.041e-06	0.216953
cg03341655	16	67,709,699	GFOD2	-0.0875	2.754e-06	0.234195
cg20839145	3	123,528,097	MYLK	-0.0866	5.004e-06	0.354608
cg05199503	15	40,728,355	NA	0.0738	8.51e-06	0.51691
cg06721975	19	49,425,687	NUCB1	-0.0929	9.79e-06	0.520326
position: bp position, hg19
gene: gene, in which the CpG is located, based on Illumina annotation; NA: no gene
beta_meta: effects-size of meta-analyses
p_meta: nominal p-value of meta-analysis
p_meta_corrected: Benjamini-Hochberg FDR-corrected p-value of meta-analysis

## Sheet: Table S3
Additional file 11: Table S3: Enrichment analysis of top-hits in the meta-analysis of weighted life events of PD discovery and replication cases with regards to tissue specificity in GTEx
Tissue	N_genes	N_overlap	nominal p	adjusted p
Brain	2319	274	7.7301e-05	0.00231903
Blood_Vessel	2077	244	0.000287992	0.00863975
Breast	1420	173	0.000445899	0.013377
Fallopian_Tube	442	63	0.000884823	0.0265447
Adipose_Tissue	1520	179	0.0017478	0.0524339
Bladder	721	92	0.00261273	0.0783818
Uterus	3975	420	0.00962343	0.288703
Colon	1111	129	0.0115533	0.346599
Adrenal_Gland	1159	109	0.598983	1
Blood	1449	111	0.996594	1
Cervix_Uteri	2509	264	0.0466765	1
Esophagus	999	101	0.294878	1
Heart	450	46	0.342844	1
Kidney	974	74	0.988609	1
Liver	1087	76	0.999224	1
Lung	3010	291	0.440409	1
Muscle	858	74	0.849832	1
Nerve	4170	410	0.27354	1
Ovary	3699	361	0.349303	1
Pancreas	546	39	0.982462	1
Pituitary	3325	304	0.83705	1
Prostate	2123	200	0.617397	1
Salivary_Gland	1274	133	0.151355	1
Skin	2496	232	0.710351	1
Small_Intestine	1870	154	0.984743	1
Spleen	2680	229	0.978935	1
Stomach	760	69	0.702665	1
Testis	6174	499	1	1
Thyroid	3812	355	0.74583	1
Vagina	2018	182	0.828799	1
N_genes: number of genes upregulated in this tissue in GTEx
N_overlap: number of overlapping genes between N_genes and genes mapping to CpGs with p<0.01 in the PD meta-analysis on weighted life-events
nominal p: nominal p-value for enrichment
adjusted p: FDR-corrected p-value

## Sheet: Table S4
Additional file 11: Table S4: Enrichment analysis of hypermethylated top-hits in the meta-analysis of weighted life events of PD discovery and replication cases with regards to tissue specificity in GTEx
Tissue	N_genes	N_overlap	nominal p	adjusted p
Brain	2319	136	0.000115181	0.00345543
Breast	1420	83	0.00304887	0.0914662
Colon	1111	66	0.00557018	0.167105
Fallopian_Tube	442	31	0.00591948	0.177584
Blood_Vessel	2077	113	0.00598731	0.179619
Adipose_Tissue	1520	84	0.011936	0.358081
Bladder	721	44	0.0140334	0.421001
Adrenal_Gland	1159	45	0.80134	1
Blood	1449	50	0.966265	1
Cervix_Uteri	2509	116	0.234187	1
Esophagus	999	42	0.60419	1
Heart	450	27	0.0553571	1
Kidney	974	37	0.820889	1
Liver	1087	31	0.996391	1
Lung	3010	134	0.37699	1
Muscle	858	29	0.936163	1
Nerve	4170	169	0.854338	1
Ovary	3699	139	0.977011	1
Pancreas	546	18	0.909981	1
Pituitary	3325	136	0.788961	1
Prostate	2123	96	0.340321	1
Salivary_Gland	1274	66	0.0732157	1
Skin	2496	106	0.605567	1
Small_Intestine	1870	72	0.874147	1
Spleen	2680	99	0.966932	1
Stomach	760	29	0.787205	1
Testis	6174	209	0.999998	1
Thyroid	3812	159	0.722384	1
Uterus	3975	178	0.317961	1
Vagina	2018	75	0.935534	1
N_genes: number of genes upregulated in this tissue in GTEx
N_overlap: number of overlapping genes between N_genes and genes mapping to hypermethylate CpGs with p<0.01 in the PD meta-analysis on weighted life-events
nominal p: nominal p-value for enrichment
adjusted p: FDR-corrected p-value

## Sheet: Table S5
Additional file 11: Table S5: Enrichment analysis of hypomethylated top-hits in the meta-analysis of weighted life events of PD discovery and replication cases with regards to tissue specificity in GTEx
Tissue	N_genes	N_overlap	nominal p	adjusted p
Uterus	3975	259	0.00431308	0.129392
Breast	1420	103	0.00467678	0.140303
Brain	2319	157	0.00769975	0.230992
Blood_Vessel	2077	142	0.00811186	0.243356
Adipose_Tissue	1520	107	0.00947513	0.284254
Nerve	4170	262	0.0234061	0.702184
Fallopian_Tube	442	35	0.027334	0.820021
Bladder	721	53	0.0292615	0.877846
Ovary	3699	233	0.0298467	0.895402
Adrenal_Gland	1159	68	0.385205	1
Blood	1449	63	0.990809	1
Cervix_Uteri	2509	159	0.0588916	1
Colon	1111	68	0.256089	1
Esophagus	999	63	0.192303	1
Heart	450	22	0.786826	1
Kidney	974	38	0.995464	1
Liver	1087	46	0.986819	1
Lung	3010	175	0.341072	1
Muscle	858	47	0.607073	1
Pancreas	546	23	0.946306	1
Pituitary	3325	177	0.822511	1
Prostate	2123	112	0.796045	1
Salivary_Gland	1274	74	0.413698	1
Skin	2496	137	0.654614	1
Small_Intestine	1870	89	0.966563	1
Spleen	2680	142	0.81078	1
Stomach	760	43	0.516039	1
Testis	6174	307	0.99798	1
Thyroid	3812	209	0.697544	1
Vagina	2018	116	0.429385	1
N_genes: number of genes upregulated in this tissue in GTEx
N_overlap: number of overlapping genes between N_genes and genes mapping to hypomethylate CpGs with p<0.01 in the PD meta-analysis on weighted life-events
nominal p: nominal p-value for enrichment
adjusted p: FDR-corrected p-value

## Sheet: Table S6
Additional file 11: Table S6: Enrichment analysis of top-hits in the meta-analysis of weighted life events in PD discovery and replication caess with regards to GO biological processes
GeneSet	N_genes	N_overlap	nominal p	adjusted p
GO_EMBRYO_DEVELOPMENT	942	154	1.23804e-14	9.09962e-11
GO_ANIMAL_ORGAN_MORPHOGENESIS	989	153	1.50818e-12	5.29249e-09
GO_NEUROGENESIS	1510	211	2.1602e-12	5.29249e-09
GO_REGULATION_OF_CELL_DIFFERENTIATION	1717	232	4.81193e-12	7.81857e-09
GO_EMBRYONIC_MORPHOGENESIS	555	99	5.31876e-12	7.81857e-09
GO_NEURON_DIFFERENTIATION	1275	181	2.57954e-11	3.15993e-08
GO_EMBRYONIC_ORGAN_DEVELOPMENT	408	78	3.27577e-11	3.43956e-08
GO_EMBRYONIC_ORGAN_MORPHOGENESIS	276	59	9.11457e-11	8.37401e-08
GO_POSITIVE_REGULATION_OF_GENE_EXPRESSION	1831	238	1.21733e-10	9.94155e-08
GO_ANATOMICAL_STRUCTURE_FORMATION_INVOLVED_IN_MORPHOGENESIS	1070	154	3.32801e-10	2.26666e-07
GO_TUBE_DEVELOPMENT	999	146	3.39229e-10	2.26666e-07
GO_CIRCULATORY_SYSTEM_DEVELOPMENT	1035	149	6.47742e-10	3.96742e-07
GO_LOCOMOTION	1702	219	1.86122e-09	1.0523e-06
GO_NEURON_DEVELOPMENT	1037	145	7.95514e-09	4.17645e-06
GO_NEGATIVE_REGULATION_OF_TRANSCRIPTION_BY_RNA_POLYMERASE_II	766	114	1.16875e-08	5.72687e-06
GO_CARDIOVASCULAR_SYSTEM_DEVELOPMENT	706	107	1.25507e-08	5.76546e-06
GO_CELL_FATE_COMMITMENT	248	50	1.88476e-08	8.14881e-06
GO_EMBRYO_DEVELOPMENT_ENDING_IN_BIRTH_OR_EGG_HATCHING	594	93	2.39567e-08	9.78231e-06
GO_POSITIVE_REGULATION_OF_CELL_DIFFERENTIATION	912	129	2.82322e-08	1.04961e-05
GO_POSITIVE_REGULATION_OF_RNA_BIOSYNTHETIC_PROCESS	1498	192	2.85609e-08	1.04961e-05
GO_POSITIVE_REGULATION_OF_BIOSYNTHETIC_PROCESS	1843	227	3.97764e-08	1.39217e-05
GO_SENSORY_ORGAN_DEVELOPMENT	517	83	4.46682e-08	1.43516e-05
GO_POSITIVE_REGULATION_OF_TRANSCRIPTION_BY_RNA_POLYMERASE_II	1112	150	4.64633e-08	1.43516e-05
GO_STEM_CELL_DIFFERENTIATION	240	48	4.68624e-08	1.43516e-05
GO_NEGATIVE_REGULATION_OF_RNA_BIOSYNTHETIC_PROCESS	1132	152	5.05341e-08	1.4857e-05
GO_CELL_MORPHOGENESIS_INVOLVED_IN_DIFFERENTIATION	686	102	7.3465e-08	2.0768e-05
GO_APPENDAGE_DEVELOPMENT	173	38	9.28655e-08	2.52801e-05
GO_SENSORY_ORGAN_MORPHOGENESIS	246	48	1.03668e-07	2.67233e-05
GO_CELL_MORPHOGENESIS_INVOLVED_IN_NEURON_DIFFERENTIATION	544	85	1.05439e-07	2.67233e-05
GO_NEGATIVE_REGULATION_OF_BIOSYNTHETIC_PROCESS	1441	183	1.2051e-07	2.88058e-05
GO_POSITIVE_REGULATION_OF_MULTICELLULAR_ORGANISMAL_PROCESS	1634	203	1.21494e-07	2.88058e-05
GO_NEGATIVE_REGULATION_OF_DEVELOPMENTAL_PROCESS	900	125	1.31709e-07	3.02518e-05
GO_REGULATION_OF_CELL_DEVELOPMENT	879	122	1.94439e-07	4.33069e-05
GO_APPENDAGE_MORPHOGENESIS	144	33	2.25604e-07	4.75452e-05
GO_TUBE_MORPHOGENESIS	818	115	2.26406e-07	4.75452e-05
GO_REGULATION_OF_NEURON_DIFFERENTIATION	615	92	2.44671e-07	4.99536e-05
GO_MUSCLE_STRUCTURE_DEVELOPMENT	599	90	2.71591e-07	5.27907e-05
GO_TISSUE_MIGRATION	300	54	2.72932e-07	5.27907e-05
GO_CENTRAL_NERVOUS_SYSTEM_DEVELOPMENT	914	125	3.08783e-07	5.81937e-05
GO_BIOLOGICAL_ADHESION	1289	165	3.2164e-07	5.91013e-05
GO_SKELETAL_SYSTEM_MORPHOGENESIS	233	45	3.48439e-07	6.24641e-05
GO_CELL_MOTILITY	1486	185	4.07794e-07	7.1364e-05
GO_REGULATION_OF_NERVOUS_SYSTEM_DEVELOPMENT	857	118	4.71345e-07	8.05671e-05
GO_AMEBOIDAL_TYPE_CELL_MIGRATION	396	65	5.77667e-07	9.64966e-05
GO_EMBRYONIC_SKELETAL_SYSTEM_MORPHOGENESIS	91	24	6.71016e-07	0.000109599
GO_PATTERN_SPECIFICATION_PROCESS	416	67	7.84127e-07	0.00012529
GO_CELL_SURFACE_RECEPTOR_SIGNALING_PATHWAY_INVOLVED_IN_CELL_CELL_SIGNALING	581	86	9.45301e-07	0.000147829
GO_CELLULAR_COMPONENT_MORPHOGENESIS	1056	138	1.01667e-06	0.000155678
GO_BLOOD_VESSEL_MORPHOGENESIS	593	87	1.1915e-06	0.000177591
GO_POSITIVE_REGULATION_OF_DEVELOPMENTAL_PROCESS	1278	161	1.2081e-06	0.000177591
GO_APOPTOTIC_PROCESS	1791	213	1.49661e-06	0.000215688
GO_NEGATIVE_REGULATION_OF_NEURON_APOPTOTIC_PROCESS	142	31	1.58221e-06	0.00022193
GO_ENDOTHELIAL_CELL_MIGRATION	215	41	1.60031e-06	0.00022193
GO_TISSUE_MORPHOGENESIS	633	91	1.63945e-06	0.000223147
GO_DENDRITE_DEVELOPMENT	202	39	2.07631e-06	0.00027747
GO_REGULATION_OF_DENDRITE_DEVELOPMENT	130	29	2.14341e-06	0.000281323
GO_CELL_PROJECTION_ORGANIZATION	1428	175	2.34192e-06	0.000301985
GO_IMMUNE_SYSTEM_DEVELOPMENT	904	120	2.45109e-06	0.000310613
GO_HEAD_DEVELOPMENT	721	100	2.59066e-06	0.000322735
GO_NEURON_APOPTOTIC_PROCESS	227	42	2.70988e-06	0.000331961
GO_CELL_CELL_SIGNALING	1547	186	3.76258e-06	0.00045336
GO_REGIONALIZATION	327	54	4.23943e-06	0.000502578
GO_POSITIVE_REGULATION_OF_OSTEOBLAST_DIFFERENTIATION	57	17	4.59584e-06	0.000536181
GO_LEUKOCYTE_DIFFERENTIATION	465	70	5.32318e-06	0.000608164
GO_REGULATION_OF_EPITHELIAL_CELL_MIGRATION	233	42	5.37832e-06	0.000608164
GO_EMBRYONIC_SKELETAL_SYSTEM_DEVELOPMENT	122	27	5.56605e-06	0.000619855
GO_CELL_PART_MORPHOGENESIS	636	89	6.43554e-06	0.000705989
GO_NEGATIVE_REGULATION_OF_CELL_DIFFERENTIATION	664	92	6.78326e-06	0.000725768
GO_AXON_DEVELOPMENT	477	71	6.81333e-06	0.000725768
GO_NEUROMUSCULAR_PROCESS	103	24	7.15448e-06	0.000751221
GO_GLAND_DEVELOPMENT	419	64	8.28822e-06	0.000858006
GO_REGULATION_OF_RAS_PROTEIN_SIGNAL_TRANSDUCTION	214	39	8.80085e-06	0.00089842
GO_RESPONSE_TO_GROWTH_FACTOR	670	92	9.77034e-06	0.000983726
GO_REGULATION_OF_OSSIFICATION	178	34	1.16078e-05	0.00115294
GO_EAR_DEVELOPMENT	209	38	1.20597e-05	0.00118186
GO_CELL_CELL_SIGNALING_BY_WNT	486	71	1.30209e-05	0.00125925
GO_CENTRAL_NERVOUS_SYSTEM_NEURON_DIFFERENTIATION	172	33	1.40936e-05	0.00134529
GO_UROGENITAL_SYSTEM_DEVELOPMENT	316	51	1.48604e-05	0.00139964
GO_CELL_CELL_ADHESION	742	99	1.51911e-05	0.00139964
GO_REGULATION_OF_WNT_SIGNALING_PATHWAY	333	53	1.52341e-05	0.00139964
GO_REGULATION_OF_CELLULAR_COMPONENT_MOVEMENT	940	120	1.58851e-05	0.00143182
GO_REGULATION_OF_ENDOTHELIAL_CELL_MIGRATION	173	33	1.5974e-05	0.00143182
GO_NEURAL_PRECURSOR_CELL_PROLIFERATION	144	29	1.7734e-05	0.00155527
GO_EPITHELIUM_DEVELOPMENT	1183	145	1.79465e-05	0.00155527
GO_NEGATIVE_REGULATION_OF_CELL_POPULATION_PROLIFERATION	662	90	1.79861e-05	0.00155527
GO_AUTONOMIC_NERVOUS_SYSTEM_DEVELOPMENT	45	14	1.85143e-05	0.00156414
GO_EMBRYONIC_CRANIAL_SKELETON_MORPHOGENESIS	45	14	1.85143e-05	0.00156414
GO_LYMPHOCYTE_DIFFERENTIATION	319	51	1.9334e-05	0.00161483
GO_REGULATION_OF_ION_TRANSMEMBRANE_TRANSPORT	431	64	2.05581e-05	0.00169778
GO_ANTERIOR_POSTERIOR_PATTERN_SPECIFICATION	199	36	2.2639e-05	0.0018357
GO_CARDIAC_VENTRICLE_DEVELOPMENT	124	26	2.27277e-05	0.0018357
GO_REGULATION_OF_ANATOMICAL_STRUCTURE_MORPHOGENESIS	1028	128	2.73048e-05	0.00218141
GO_REGULATION_OF_NEURAL_PRECURSOR_CELL_PROLIFERATION	84	20	2.89972e-05	0.00229171
GO_BLOOD_VESSEL_ENDOTHELIAL_CELL_MIGRATION	133	27	2.9347e-05	0.00229468
GO_REGULATION_OF_CELL_ADHESION	634	86	2.9862e-05	0.00231038
GO_ENZYME_LINKED_RECEPTOR_PROTEIN_SIGNALING_PATHWAY	963	121	3.02497e-05	0.002316
GO_REGULATION_OF_CELL_DEATH	1532	179	3.11971e-05	0.00236366
GO_REGULATION_OF_TRANSMEMBRANE_TRANSPORT	508	72	3.16943e-05	0.00236366
GO_REGULATION_OF_OSTEOBLAST_DIFFERENTIATION	112	24	3.18371e-05	0.00236366
GO_REGULATION_OF_ION_TRANSPORT	627	85	3.38919e-05	0.00249105
GO_HEART_DEVELOPMENT	528	74	3.61374e-05	0.0026298
GO_NEURAL_TUBE_DEVELOPMENT	157	30	3.6798e-05	0.00265162
GO_CARDIAC_CHAMBER_DEVELOPMENT	165	31	3.86799e-05	0.00269246
GO_NEGATIVE_REGULATION_OF_WNT_SIGNALING_PATHWAY	196	35	3.87108e-05	0.00269246
GO_CRANIAL_SKELETAL_SYSTEM_DEVELOPMENT	66	17	3.87143e-05	0.00269246
GO_REGULATION_OF_CELL_POPULATION_PROLIFERATION	1508	176	3.88301e-05	0.00269246
GO_OSSIFICATION	362	55	4.05362e-05	0.0027845
GO_REGULATION_OF_LEUKOCYTE_DIFFERENTIATION	253	42	4.1888e-05	0.00285071
GO_REGULATION_OF_CELL_PROJECTION_ORGANIZATION	631	85	4.26751e-05	0.00287763
GO_REGULATION_OF_STEM_CELL_DIFFERENTIATION	107	23	4.38165e-05	0.00292774
GO_REGULATION_OF_SYNAPTIC_PLASTICITY	174	32	4.52462e-05	0.00299603
GO_ADHERENS_JUNCTION_ORGANIZATION	137	27	5.0644e-05	0.00332351
GO_RENAL_SYSTEM_DEVELOPMENT	280	45	5.11666e-05	0.00332809
GO_REGULATION_OF_TRANSPORT	1707	195	5.17373e-05	0.0033357
GO_REGULATION_OF_LYMPHOCYTE_DIFFERENTIATION	160	30	5.32241e-05	0.00340171
GO_POSITIVE_REGULATION_OF_SIGNALING	1690	193	5.76897e-05	0.00365534
GO_REGULATION_OF_MEMBRANE_POTENTIAL	403	59	6.4137e-05	0.00402912
GO_OSTEOBLAST_DIFFERENTIATION	201	35	6.61145e-05	0.00411815
GO_LONG_TERM_SYNAPTIC_POTENTIATION	82	19	6.78434e-05	0.00419033
GO_SPLEEN_DEVELOPMENT	33	11	7.16033e-05	0.0043857
GO_SKELETAL_SYSTEM_DEVELOPMENT	494	69	7.27961e-05	0.00442191
GO_MORPHOGENESIS_OF_AN_EPITHELIUM	504	70	7.7317e-05	0.00465803
GO_MAMMARY_GLAND_DEVELOPMENT	133	26	7.97507e-05	0.00476559
GO_NEURON_DEATH	328	50	8.16969e-05	0.00484252
GO_REGULATION_OF_SMALL_GTPASE_MEDIATED_SIGNAL_TRANSDUCTION	303	47	8.60803e-05	0.00506152
GO_ENDOCRINE_SYSTEM_DEVELOPMENT	127	25	9.65137e-05	0.00558563
GO_CARDIAC_CHAMBER_MORPHOGENESIS	127	25	9.65137e-05	0.00558563
GO_EMBRYONIC_DIGESTIVE_TRACT_DEVELOPMENT	34	11	9.75113e-05	0.00559928
GO_NEGATIVE_REGULATION_OF_NEURON_DEATH	197	34	9.99667e-05	0.00565879
GO_MULTICELLULAR_ORGANISMAL_HOMEOSTASIS	454	64	0.000100087	0.00565879
GO_NEGATIVE_REGULATION_OF_CELL_DEVELOPMENT	314	48	0.00010478	0.0058789
GO_SENSORY_SYSTEM_DEVELOPMENT	349	52	0.000108299	0.0060303
GO_POSITIVE_REGULATION_OF_NEURAL_PRECURSOR_CELL_PROLIFERATION	52	14	0.000109446	0.00604832
GO_COLUMNAR_CUBOIDAL_EPITHELIAL_CELL_DIFFERENTIATION	106	22	0.000110473	0.00605955
GO_NEGATIVE_REGULATION_OF_MULTICELLULAR_ORGANISMAL_PROCESS	1149	137	0.000111879	0.0060912
GO_REGULATION_OF_HEMOPOIESIS	439	62	0.000121061	0.00654262
GO_EYE_MORPHOGENESIS	144	27	0.000123098	0.00660416
GO_CARDIAC_SEPTUM_DEVELOPMENT	107	22	0.000127726	0.00680278
GO_COGNITION	274	43	0.000129283	0.0068362
GO_POSITIVE_REGULATION_OF_OSSIFICATION	79	18	0.00013151	0.00690426
GO_FOREBRAIN_DEVELOPMENT	362	53	0.000147492	0.00768842
GO_POSITIVE_REGULATION_OF_HEMOPOIESIS	169	30	0.000149491	0.00772035
GO_DIGESTIVE_SYSTEM_DEVELOPMENT	138	26	0.000150205	0.00772035
GO_POSITIVE_REGULATION_OF_BMP_SIGNALING_PATHWAY	30	10	0.000152556	0.00778669
GO_DORSAL_VENTRAL_PATTERN_FORMATION	87	19	0.00015755	0.00798614
GO_GLAND_MORPHOGENESIS	116	23	0.000161228	0.00808661
GO_REGULATION_OF_TRANSPORTER_ACTIVITY	243	39	0.000161732	0.00808661
GO_BEHAVIOR	564	75	0.000177524	0.00881625
GO_CARDIAC_SEPTUM_MORPHOGENESIS	74	17	0.000180065	0.00888239
GO_EMBRYONIC_DIGIT_MORPHOGENESIS	61	15	0.000191288	0.00937313
GO_POSITIVE_REGULATION_OF_SYNAPTIC_TRANSMISSION_GLUTAMATERGIC	31	10	0.000207621	0.010106
GO_NEGATIVE_REGULATION_OF_CELL_DEATH	910	111	0.000210351	0.0101716
GO_DENDRITE_MORPHOGENESIS	126	24	0.000223279	0.0107142
GO_DIGESTIVE_TRACT_MORPHOGENESIS	49	13	0.000224489	0.0107142
GO_EMBRYONIC_CAMERA_TYPE_EYE_DEVELOPMENT	37	11	0.00022792	0.0108078
GO_CANONICAL_WNT_SIGNALING_PATHWAY	307	46	0.00023082	0.0108752
GO_NEGATIVE_REGULATION_OF_RESPONSE_TO_STIMULUS	1510	171	0.00023802	0.011143
GO_RESPONSE_TO_ENDOGENOUS_STIMULUS	1521	172	0.000244834	0.0113894
GO_REGULATION_OF_NEURON_PROJECTION_DEVELOPMENT	461	63	0.000271084	0.0124529
GO_NEGATIVE_REGULATION_OF_CARDIAC_MUSCLE_TISSUE_DEVELOPMENT	32	10	0.000278439	0.0127113
GO_MUSCLE_CELL_DIFFERENTIATION	336	49	0.000282652	0.012824
GO_EAR_MORPHOGENESIS	113	22	0.000290762	0.0131111
GO_OUTFLOW_TRACT_MORPHOGENESIS	77	17	0.000299188	0.0134087
GO_REGULATION_OF_GLUTAMATE_RECEPTOR_SIGNALING_PATHWAY	57	14	0.00031412	0.0139926
GO_CAMERA_TYPE_EYE_DEVELOPMENT	294	44	0.000320313	0.0141825
GO_CATION_TRANSMEMBRANE_TRANSPORT	775	96	0.000327148	0.0143984
GO_POSITIVE_REGULATION_OF_EPITHELIAL_CELL_MIGRATION	145	26	0.000340285	0.0148875
GO_ION_TRANSMEMBRANE_TRANSPORT	1040	123	0.000346537	0.015015
GO_CELLULAR_RESPONSE_TO_ACID_CHEMICAL	194	32	0.0003668	0.015766
GO_POSITIVE_REGULATION_OF_STEM_CELL_PROLIFERATION	39	11	0.000379408	0.0162131
GO_GASTRULATION	170	29	0.00038301	0.0162724
GO_POSITIVE_REGULATION_OF_LYMPHOCYTE_DIFFERENTIATION	86	18	0.000404261	0.0170765
GO_COLUMNAR_CUBOIDAL_EPITHELIAL_CELL_DEVELOPMENT	52	13	0.00042363	0.0177713
GO_HEART_MORPHOGENESIS	246	38	0.000425544	0.0177713
GO_AGING	298	44	0.000430747	0.0178869
GO_REGULATION_OF_CELL_SUBSTRATE_ADHESION	196	32	0.000441642	0.0181538
GO_RESPONSE_TO_WOUNDING	619	79	0.000442114	0.0181538
GO_POSITIVE_REGULATION_OF_CELL_DEATH	648	82	0.000453333	0.0184488
GO_CELLULAR_RESPONSE_TO_ENDOGENOUS_STIMULUS	1277	146	0.000454317	0.0184488
GO_B_CELL_DIFFERENTIATION	109	21	0.000457977	0.0184872
GO_MUSCLE_ORGAN_DEVELOPMENT	370	52	0.000462716	0.0184872
GO_POSITIVE_REGULATION_OF_CELL_ADHESION	379	53	0.000462809	0.0184872
GO_MESENCHYMAL_CELL_DIFFERENTIATION	205	33	0.000470353	0.018687
GO_TELENCEPHALON_DEVELOPMENT	239	37	0.000481717	0.0189565
GO_FORELIMB_MORPHOGENESIS	40	11	0.000482294	0.0189565
GO_RESPONSE_TO_ACID_CHEMICAL	318	46	0.000511318	0.0197653
GO_POSITIVE_REGULATION_OF_LEUKOCYTE_DIFFERENTIATION	133	24	0.000513629	0.0197653
GO_STEM_CELL_PROLIFERATION	110	21	0.00052011	0.0198073
GO_MEMORY	110	21	0.00052011	0.0198073
GO_REGULATION_OF_INTRACELLULAR_SIGNAL_TRANSDUCTION	1690	186	0.000545244	0.0205515
GO_NEGATIVE_REGULATION_OF_CELL_MOTILITY	284	42	0.000555538	0.0208327
GO_DEVELOPMENTAL_GROWTH	605	77	0.000563451	0.0210221
GO_NEURON_FATE_COMMITMENT	67	15	0.000568687	0.0211104
GO_POSITIVE_REGULATION_OF_NERVOUS_SYSTEM_DEVELOPMENT	493	65	0.000586192	0.0216508
GO_BONE_MORPHOGENESIS	111	21	0.000589437	0.0216618
GO_T_CELL_DIFFERENTIATION	225	35	0.000617049	0.0225637
GO_LIMBIC_SYSTEM_DEVELOPMENT	104	20	0.000634197	0.0229623
GO_POSITIVE_REGULATION_OF_ENDOTHELIAL_CELL_MIGRATION	104	20	0.000634197	0.0229623
GO_POSITIVE_REGULATION_OF_CELL_DEVELOPMENT	504	66	0.000641433	0.0231105
GO_CELL_FATE_SPECIFICATION	82	17	0.000649932	0.0231893
GO_REGULATION_OF_BMP_SIGNALING_PATHWAY	82	17	0.000649932	0.0231893
GO_FOREBRAIN_GENERATION_OF_NEURONS	61	14	0.000659572	0.0234196
GO_CELL_CYCLE	1699	186	0.000706222	0.0248361
GO_NEURON_PROJECTION_GUIDANCE	262	39	0.000755768	0.0262055
GO_REGULATION_OF_CELL_MIGRATION_INVOLVED_IN_SPROUTING_ANGIOGENESIS	55	13	0.000755859	0.0262055
GO_HEART_VALVE_DEVELOPMENT	55	13	0.000755859	0.0262055
GO_REGULATION_OF_VASCULATURE_DEVELOPMENT	342	48	0.000771919	0.0265515
GO_PANCREAS_DEVELOPMENT	76	16	0.000777016	0.0265515
GO_POSITIVE_REGULATION_OF_SYNAPTIC_TRANSMISSION	161	27	0.000783902	0.0265515
GO_SMALL_GTPASE_MEDIATED_SIGNAL_TRANSDUCTION	508	66	0.00079139	0.0266822
GO_EPITHELIAL_CELL_DEVELOPMENT	186	30	0.000804194	0.0269901
GO_NEGATIVE_REGULATION_OF_MUSCLE_TISSUE_DEVELOPMENT	49	12	0.000852312	0.028475
GO_HOMEOSTATIC_PROCESS	1758	191	0.00086747	0.0287387
GO_MUSCLE_TISSUE_DEVELOPMENT	371	51	0.000868026	0.0287387
GO_NEGATIVE_REGULATION_OF_LOCOMOTION	326	46	0.000876188	0.0288788
GO_REGULATION_OF_CELLULAR_COMPONENT_BIOGENESIS	848	101	0.0009076	0.0295171
GO_VENTRICULAR_SEPTUM_DEVELOPMENT	70	15	0.000924654	0.0299393
GO_GLUTAMATE_RECEPTOR_SIGNALING_PATHWAY	92	18	0.000940177	0.0300737
GO_RESPONSE_TO_LEUKEMIA_INHIBITORY_FACTOR	92	18	0.000940177	0.0300737
GO_NEGATIVE_REGULATION_OF_SIGNALING	1269	143	0.00094611	0.0300737
GO_CELL_ACTIVATION	1259	142	0.000950156	0.0300737
GO_FORMATION_OF_PRIMARY_GERM_LAYER	115	21	0.000952969	0.0300737
GO_LYMPHOCYTE_ACTIVATION	607	76	0.000975059	0.0306269
GO_STRIATED_MUSCLE_CELL_DIFFERENTIATION	257	38	0.000995623	0.0311397
GO_RAS_PROTEIN_SIGNAL_TRANSDUCTION	401	54	0.0010107	0.0314774
GO_REGULATION_OF_CELLULAR_PROTEIN_LOCALIZATION	485	63	0.00103312	0.0317763
GO_NEUROMUSCULAR_PROCESS_CONTROLLING_BALANCE	50	12	0.00103327	0.0317763
GO_CELL_DIFFERENTIATION_IN_SPINAL_CORD	50	12	0.00103327	0.0317763
GO_REGULATION_OF_PROTEIN_LOCALIZATION	921	108	0.001053	0.0322482
GO_EPITHELIAL_TUBE_MORPHOGENESIS	303	43	0.00112903	0.033871
GO_REGULATION_OF_T_CELL_DIFFERENTIATION	133	23	0.00121472	0.0362935
GO_CELLULAR_RESPONSE_TO_AMMONIUM_ION	65	14	0.0012835	0.0381933
GO_REGULATION_OF_CATION_CHANNEL_ACTIVITY	158	26	0.00128982	0.0382264
GO_REGULATION_OF_CATION_TRANSMEMBRANE_TRANSPORT	297	42	0.00137185	0.0401716
GO_REGULATION_OF_CELLULAR_RESPONSE_TO_GROWTH_FACTOR_STIMULUS	253	37	0.00140739	0.040944
GO_ENDOCRINE_PANCREAS_DEVELOPMENT	45	11	0.00140937	0.040944
GO_RESPONSE_TO_OSMOTIC_STRESS	73	15	0.00145303	0.0420463
GO_ENDOPLASMIC_RETICULUM_TO_GOLGI_VESICLE_MEDIATED_TRANSPORT	193	30	0.00147171	0.0424199
GO_FAT_CELL_DIFFERENTIATION	202	31	0.00152896	0.0433894
GO_CELL_JUNCTION_ASSEMBLY	228	34	0.00154131	0.0435716
GO_POSITIVE_REGULATION_OF_CELLULAR_PROTEIN_LOCALIZATION	299	42	0.00156345	0.0440283
GO_TRANSMEMBRANE_RECEPTOR_PROTEIN_TYROSINE_KINASE_SIGNALING_PATHWAY	666	81	0.00157339	0.044139
GO_NEURON_MIGRATION	144	24	0.00162574	0.0451415
GO_BONE_DEVELOPMENT	203	31	0.00165659	0.0451415
GO_NEGATIVE_REGULATION_OF_NERVOUS_SYSTEM_DEVELOPMENT	291	41	0.0016663	0.0451415
GO_NEGATIVE_REGULATION_OF_NEURON_DIFFERENTIATION	212	32	0.00170763	0.0459747
GO_MESENCHYME_DEVELOPMENT	256	37	0.00174037	0.0466852
GO_REGULATION_OF_CALCIUM_ION_TRANSPORT	221	33	0.00175174	0.0468191
N_genes: number of genes in specific GO term
N_overlap: number of overlapping genes between N_genes and genes mapping to CpGs with p<0.01 in the PD meta-analysis on weighted life-events
nominal p: nominal p-value for enrichment
adjusted p: FDR-corrected p-value
all enrichments at FDR 0.05 are depicted

## Sheet: Table S7
Additional file 11: Table S7: Enrichment analysis of hypermethylated top-hits in the meta-analysis of weighted life events in PD discovery and replication caess with regards to GO biological processes
GeneSet	N_genes	N_overlap	nominal p	adjusted p
GO_EMBRYO_DEVELOPMENT	942	84	2.78638e-12	2.04799e-08
GO_ANIMAL_ORGAN_MORPHOGENESIS	989	85	1.42553e-11	5.23884e-08
GO_NEUROGENESIS	1510	107	2.72451e-09	6.67505e-06
GO_NEURON_DIFFERENTIATION	1275	94	4.10185e-09	7.53715e-06
GO_EMBRYONIC_ORGAN_MORPHOGENESIS	276	33	1.80982e-08	2.25331e-05
GO_LOCOMOTION	1702	114	1.83944e-08	2.25331e-05
GO_CELLULAR_COMPONENT_MORPHOGENESIS	1056	79	4.33203e-08	3.65473e-05
GO_SENSORY_ORGAN_DEVELOPMENT	517	48	4.776e-08	3.65473e-05
GO_CELL_MORPHOGENESIS_INVOLVED_IN_DIFFERENTIATION	686	58	5.32631e-08	3.65473e-05
GO_EMBRYONIC_ORGAN_DEVELOPMENT	408	41	5.41462e-08	3.65473e-05
GO_SKELETAL_SYSTEM_MORPHOGENESIS	233	29	5.46966e-08	3.65473e-05
GO_SENSORY_SYSTEM_DEVELOPMENT	349	37	6.19416e-08	3.66682e-05
GO_EMBRYONIC_MORPHOGENESIS	555	50	6.48553e-08	3.66682e-05
GO_CAMERA_TYPE_EYE_DEVELOPMENT	294	33	8.37497e-08	4.39686e-05
GO_ANATOMICAL_STRUCTURE_FORMATION_INVOLVED_IN_MORPHOGENESIS	1070	78	1.54832e-07	7.58675e-05
GO_CIRCULATORY_SYSTEM_DEVELOPMENT	1035	76	1.69199e-07	7.7726e-05
GO_POSITIVE_REGULATION_OF_TRANSCRIPTION_BY_RNA_POLYMERASE_II	1112	80	1.83046e-07	7.91403e-05
GO_NEGATIVE_REGULATION_OF_TRANSCRIPTION_BY_RNA_POLYMERASE_II	766	61	1.99689e-07	8.15397e-05
GO_EMBRYO_DEVELOPMENT_ENDING_IN_BIRTH_OR_EGG_HATCHING	594	51	2.16612e-07	8.17343e-05
GO_CELL_MORPHOGENESIS_INVOLVED_IN_NEURON_DIFFERENTIATION	544	48	2.22406e-07	8.17343e-05
GO_REGULATION_OF_CELL_DIFFERENTIATION	1717	110	3.32117e-07	0.000115956
GO_NEURON_DEVELOPMENT	1037	75	3.71362e-07	0.000115956
GO_POSITIVE_REGULATION_OF_BIOSYNTHETIC_PROCESS	1843	116	3.75038e-07	0.000115956
GO_NEGATIVE_REGULATION_OF_RNA_BIOSYNTHETIC_PROCESS	1132	80	3.7863e-07	0.000115956
GO_POSITIVE_REGULATION_OF_GENE_EXPRESSION	1831	115	4.7302e-07	0.000139068
GO_SENSORY_ORGAN_MORPHOGENESIS	246	28	5.98374e-07	0.000169156
GO_POSITIVE_REGULATION_OF_RNA_BIOSYNTHETIC_PROCESS	1498	98	6.25808e-07	0.000170359
GO_TUBE_DEVELOPMENT	999	72	7.34486e-07	0.000192803
GO_POSITIVE_REGULATION_OF_MULTICELLULAR_ORGANISMAL_PROCESS	1634	104	9.88792e-07	0.000250608
GO_NEGATIVE_REGULATION_OF_BIOSYNTHETIC_PROCESS	1441	94	1.23421e-06	0.000302381
GO_CELL_MOTILITY	1486	96	1.43401e-06	0.000330853
GO_EPITHELIAL_CELL_DEVELOPMENT	186	23	1.44045e-06	0.000330853
GO_CELL_PART_MORPHOGENESIS	636	51	1.67721e-06	0.00037356
GO_PATTERN_SPECIFICATION_PROCESS	416	38	1.79091e-06	0.000387152
GO_POSITIVE_REGULATION_OF_CELL_DIFFERENTIATION	912	66	1.8956e-06	0.000398076
GO_POSITIVE_REGULATION_OF_DEVELOPMENTAL_PROCESS	1278	85	1.95598e-06	0.000399345
GO_REGULATION_OF_CELL_DEVELOPMENT	879	64	2.23251e-06	0.000443485
GO_REGULATION_OF_NEURON_DIFFERENTIATION	615	49	3.21279e-06	0.000621421
GO_GLAND_MORPHOGENESIS	116	17	3.34594e-06	0.00063058
GO_EPITHELIUM_DEVELOPMENT	1183	79	3.9872e-06	0.000732648
GO_EYE_MORPHOGENESIS	144	19	4.47537e-06	0.000802292
GO_BIOLOGICAL_ADHESION	1289	84	4.98843e-06	0.000872976
GO_APPENDAGE_DEVELOPMENT	173	21	5.49239e-06	0.000938815
GO_BONE_DEVELOPMENT	203	23	6.44384e-06	0.00107641
GO_CARDIOVASCULAR_SYSTEM_DEVELOPMENT	706	53	7.22424e-06	0.00117996
GO_REGIONALIZATION	327	31	7.54722e-06	0.0011847
GO_SKELETAL_SYSTEM_DEVELOPMENT	494	41	7.75249e-06	0.0011847
GO_AXON_DEVELOPMENT	477	40	7.82986e-06	0.0011847
GO_REGULATION_OF_NERVOUS_SYSTEM_DEVELOPMENT	857	61	7.89798e-06	0.0011847
GO_EMBRYONIC_CRANIAL_SKELETON_MORPHOGENESIS	45	10	8.41464e-06	0.00123695
GO_POSITIVE_REGULATION_OF_OSTEOBLAST_DIFFERENTIATION	57	11	1.26968e-05	0.00179465
GO_GLAND_DEVELOPMENT	419	36	1.30923e-05	0.00181563
GO_EMBRYONIC_SKELETAL_SYSTEM_MORPHOGENESIS	91	14	1.37225e-05	0.00186778
GO_MUSCLE_STRUCTURE_DEVELOPMENT	599	46	1.65186e-05	0.00220749
GO_APPENDAGE_MORPHOGENESIS	144	18	1.69082e-05	0.00221921
GO_CELL_FATE_COMMITMENT	248	25	2.02033e-05	0.00260516
GO_CELL_PROJECTION_ORGANIZATION	1428	88	2.51369e-05	0.00318546
GO_UROGENITAL_SYSTEM_DEVELOPMENT	316	29	2.70505e-05	0.00336985
GO_COLUMNAR_CUBOIDAL_EPITHELIAL_CELL_DEVELOPMENT	52	10	3.24452e-05	0.00390702
GO_CARDIAC_SEPTUM_MORPHOGENESIS	74	12	3.27025e-05	0.00390702
GO_CARDIAC_VENTRICLE_DEVELOPMENT	124	16	3.31065e-05	0.00390702
GO_BONE_MORPHOGENESIS	111	15	3.34888e-05	0.00390702
GO_REGULATION_OF_CELL_POPULATION_PROLIFERATION	1508	91	3.98096e-05	0.00450155
GO_CARDIAC_CHAMBER_MORPHOGENESIS	127	16	4.45447e-05	0.00488662
GO_ANTERIOR_POSTERIOR_PATTERN_SPECIFICATION	199	21	4.67575e-05	0.00505394
GO_HEART_MORPHOGENESIS	246	24	4.99165e-05	0.00531719
GO_CRANIAL_SKELETAL_SYSTEM_DEVELOPMENT	66	11	5.33817e-05	0.00560508
GO_FOREBRAIN_DEVELOPMENT	362	31	5.47053e-05	0.00566315
GO_REGULATION_OF_DENDRITE_DEVELOPMENT	130	16	5.93338e-05	0.00605699
GO_POSITIVE_REGULATION_OF_CELL_DEVELOPMENT	504	39	6.11051e-05	0.00611865
GO_LENS_DEVELOPMENT_IN_CAMERA_TYPE_EYE	67	11	6.16028e-05	0.00611865
GO_POSITIVE_REGULATION_OF_OSSIFICATION	79	12	6.36423e-05	0.00623694
GO_COLUMNAR_CUBOIDAL_EPITHELIAL_CELL_DIFFERENTIATION	106	14	7.83597e-05	0.00757821
GO_CARDIAC_SEPTUM_DEVELOPMENT	107	14	8.6916e-05	0.00829653
GO_REGULATION_OF_OSSIFICATION	178	19	9.07692e-05	0.00855325
GO_CAMERA_TYPE_EYE_MORPHOGENESIS	108	14	9.62733e-05	0.00883943
GO_CENTRAL_NERVOUS_SYSTEM_DEVELOPMENT	914	60	9.74141e-05	0.00883943
GO_EMBRYONIC_SKELETAL_SYSTEM_DEVELOPMENT	122	15	0.000101237	0.0090743
GO_CARDIAC_CHAMBER_DEVELOPMENT	165	18	0.000104205	0.00922783
GO_REGULATION_OF_CELL_MORPHOGENESIS_INVOLVED_IN_DIFFERENTIATION	277	25	0.000123947	0.0108454
GO_TISSUE_MORPHOGENESIS	633	45	0.000126892	0.0109724
GO_RETINA_DEVELOPMENT_IN_CAMERA_TYPE_EYE	139	16	0.000132627	0.011335
GO_REGULATION_OF_OSTEOBLAST_DIFFERENTIATION	112	14	0.000143004	0.0120813
GO_DORSAL_VENTRAL_PATTERN_FORMATION	87	12	0.000164929	0.0137753
GO_DENDRITE_DEVELOPMENT	202	20	0.000169166	0.0139211
GO_NEGATIVE_REGULATION_OF_NEURON_APOPTOTIC_PROCESS	142	16	0.000170463	0.0139211
GO_POSITIVE_REGULATION_OF_NERVOUS_SYSTEM_DEVELOPMENT	493	37	0.000173512	0.0140145
GO_NEGATIVE_REGULATION_OF_CELL_POPULATION_PROLIFERATION	662	46	0.000180595	0.014428
GO_HEAD_DEVELOPMENT	721	49	0.000189914	0.0150093
GO_TAXIS	589	42	0.000198042	0.015242
GO_PANCREAS_DEVELOPMENT	76	11	0.000198485	0.015242
GO_APOPTOTIC_PROCESS	1791	101	0.00019908	0.015242
GO_REGULATION_OF_NEURON_PROJECTION_DEVELOPMENT	461	35	0.00020709	0.0156918
GO_BLOOD_VESSEL_MORPHOGENESIS	593	42	0.00022863	0.0167347
GO_REGULATION_OF_CELL_PROJECTION_ORGANIZATION	631	44	0.00022996	0.0167347
GO_LIMBIC_SYSTEM_DEVELOPMENT	104	13	0.000244685	0.0175151
GO_HISTONE_METHYLATION	132	15	0.00024545	0.0175151
GO_REGULATION_OF_ANATOMICAL_STRUCTURE_MORPHOGENESIS	1028	64	0.000254531	0.0179885
GO_RESPONSE_TO_AMINO_ACID	105	13	0.000269292	0.0188504
GO_AMEBOIDAL_TYPE_CELL_MIGRATION	396	31	0.000276848	0.0191965
GO_OSSIFICATION	362	29	0.000294356	0.0193473
GO_NEURON_FATE_COMMITMENT	67	10	0.000297261	0.0193473
GO_HEART_DEVELOPMENT	528	38	0.000328473	0.0211779
GO_TUBE_MORPHOGENESIS	818	53	0.000339015	0.021648
GO_POSITIVE_REGULATION_OF_SIGNALING	1690	95	0.000348493	0.021648
GO_MYOBLAST_DIFFERENTIATION	81	11	0.000351033	0.021648
GO_NEGATIVE_REGULATION_OF_DEVELOPMENTAL_PROCESS	900	57	0.000362005	0.021648
GO_RENAL_SYSTEM_DEVELOPMENT	280	24	0.000362272	0.021648
GO_RENAL_SYSTEM_PROCESS	109	13	0.000389992	0.0231164
GO_REGULATION_OF_PROTEIN_LOCALIZATION_TO_MEMBRANE	168	17	0.000394222	0.0231803
GO_TISSUE_MIGRATION	300	25	0.000421005	0.0245586
GO_VENTRICULAR_SEPTUM_DEVELOPMENT	70	10	0.000427239	0.024726
GO_OSTEOBLAST_DIFFERENTIATION	201	19	0.000438396	0.0251735
GO_RESPONSE_TO_GROWTH_FACTOR	670	45	0.000442595	0.0252176
GO_NOTCH_SIGNALING_PATHWAY	186	18	0.000463658	0.0262145
GO_REGULATION_OF_NEURAL_PRECURSOR_CELL_PROLIFERATION	84	11	0.000482852	0.0270913
GO_POSITIVE_REGULATION_OF_NEURON_DIFFERENTIATION	339	27	0.000513638	0.0286003
GO_CENTRAL_NERVOUS_SYSTEM_NEURON_DIFFERENTIATION	172	17	0.000517956	0.0286239
GO_ENDOCRINE_SYSTEM_DEVELOPMENT	127	14	0.00053329	0.0290936
GO_NEURAL_TUBE_DEVELOPMENT	157	16	0.000534372	0.0290936
GO_REGULATION_OF_CELL_MORPHOGENESIS	449	33	0.000552	0.0298323
GO_POSITIVE_REGULATION_OF_CELL_CYCLE_PROCESS	272	23	0.000575355	0.0306439
GO_NEURAL_PRECURSOR_CELL_PROLIFERATION	144	15	0.000626748	0.0326709
GO_NEGATIVE_REGULATION_OF_MULTICELLULAR_ORGANISMAL_PROCESS	1149	68	0.000665236	0.0339548
GO_CELLULAR_RESPONSE_TO_ENDOGENOUS_STIMULUS	1277	74	0.000702347	0.0356017
GO_CELLULAR_RESPONSE_TO_ACID_CHEMICAL	194	18	0.000763892	0.0384562
GO_REGULATION_OF_PROTEIN_COMPLEX_DISASSEMBLY	103	12	0.000797652	0.0398826
GO_NEURON_PROJECTION_GUIDANCE	262	22	0.000823403	0.040892
GO_MAMMARY_GLAND_DEVELOPMENT	133	14	0.000847004	0.0415032
GO_NEGATIVE_REGULATION_OF_NEURON_DEATH	197	18	0.000913192	0.043301
GO_EPITHELIAL_CELL_DIFFERENTIATION	694	45	0.000919569	0.043301
GO_OUTFLOW_TRACT_MORPHOGENESIS	77	10	0.000920749	0.043301
GO_REGULATION_OF_PROTEIN_DEPOLYMERIZATION	77	10	0.000920749	0.043301
GO_CELL_CELL_SIGNALING	1547	86	0.000942589	0.0438483
GO_TRANSMEMBRANE_RECEPTOR_PROTEIN_SERINE_THREONINE_KINASE_SIGNALING_PATHWAY	318	25	0.000980304	0.044753
GO_RESPONSE_TO_ACID_CHEMICAL	318	25	0.000980304	0.044753
GO_MUSCLE_CELL_DIFFERENTIATION	336	26	0.000987693	0.044812
N_genes: number of genes in specific GO term
N_overlap: number of overlapping genes between N_genes and genes mapping to hypermethylated CpGs with p<0.01 in the PD meta-analysis on weighted life-events
nominal p: nominal p-value for enrichment
adjusted p: FDR-corrected p-value
all enrichments at FDR 0.05 are depicted

## Sheet: Table S8
Additional file 11: Table S8: Enrichment analysis of hypomethylated top-hits in the meta-analysis of weighted life events of PD discovery and replication cases with regards to tissue specificity (upregulation) in GTEx
GeneSet	N_genes	N_overlap	nominal p	adjusted p
GO_STEM_CELL_DIFFERENTIATION	240	33	2.64628e-07	0.00194501
GO_POSITIVE_REGULATION_OF_GENE_EXPRESSION	1831	141	6.39663e-07	0.00225126
GO_REGULATION_OF_CELL_DIFFERENTIATION	1717	133	1.01913e-06	0.00225126
GO_EMBRYONIC_MORPHOGENESIS	555	56	1.22518e-06	0.00225126
GO_DIGESTIVE_TRACT_MORPHOGENESIS	49	12	5.15363e-06	0.00559354
GO_IMMUNE_SYSTEM_DEVELOPMENT	904	78	5.23186e-06	0.00559354
GO_EMBRYONIC_DIGESTIVE_TRACT_DEVELOPMENT	34	10	5.32718e-06	0.00559354
GO_EMBRYONIC_ORGAN_DEVELOPMENT	408	43	7.14706e-06	0.00585061
GO_REGULATION_OF_LYMPHOCYTE_DIFFERENTIATION	160	23	7.92827e-06	0.00585061
GO_NEUROGENESIS	1510	116	7.96001e-06	0.00585061
GO_REGULATION_OF_SYNAPTIC_PLASTICITY	174	24	1.0415e-05	0.00695912
GO_CELL_FATE_COMMITMENT	248	30	1.27349e-05	0.00722791
GO_EMBRYO_DEVELOPMENT	942	79	1.27841e-05	0.00722791
GO_POSITIVE_REGULATION_OF_LEUKOCYTE_DIFFERENTIATION	133	20	1.55138e-05	0.00724147
GO_ANATOMICAL_STRUCTURE_HOMEOSTASIS	394	41	1.57114e-05	0.00724147
GO_LONG_TERM_SYNAPTIC_POTENTIATION	82	15	1.67637e-05	0.00724147
GO_REGULATION_OF_LEUKOCYTE_DIFFERENTIATION	253	30	1.88062e-05	0.00724147
GO_POSITIVE_REGULATION_OF_HEMOPOIESIS	169	23	1.97047e-05	0.00724147
GO_MULTICELLULAR_ORGANISMAL_HOMEOSTASIS	454	45	2.11146e-05	0.00739011
GO_REGULATION_OF_STEM_CELL_DIFFERENTIATION	107	17	3.22088e-05	0.0105462
GO_TUBE_DEVELOPMENT	999	81	3.30017e-05	0.0105462
GO_POSITIVE_REGULATION_OF_RNA_BIOSYNTHETIC_PROCESS	1498	112	3.73083e-05	0.0109028
GO_LEUKOCYTE_DIFFERENTIATION	465	45	3.79641e-05	0.0109028
GO_EMBRYONIC_ORGAN_MORPHOGENESIS	276	31	3.9796e-05	0.0109028
GO_ANIMAL_ORGAN_MORPHOGENESIS	989	80	4.00512e-05	0.0109028
GO_REGULATION_OF_HEMOPOIESIS	439	43	4.23313e-05	0.011112
GO_HOMEOSTATIC_PROCESS	1758	127	5.25678e-05	0.0133232
GO_NEURON_DIFFERENTIATION	1275	97	6.69731e-05	0.0158791
GO_NEGATIVE_REGULATION_OF_WNT_SIGNALING_PATHWAY	196	24	7.49742e-05	0.0172206
GO_EAR_DEVELOPMENT	209	25	7.87181e-05	0.0175327
GO_CARDIOVASCULAR_SYSTEM_DEVELOPMENT	706	60	9.84933e-05	0.0212919
GO_T_CELL_DIFFERENTIATION	225	26	0.000101845	0.0213875
GO_CIRCULATORY_SYSTEM_DEVELOPMENT	1035	81	0.000109194	0.0222937
GO_LYMPHOCYTE_DIFFERENTIATION	319	33	0.000115272	0.0227492
GO_POSITIVE_REGULATION_OF_LYMPHOCYTE_DIFFERENTIATION	86	14	0.000119975	0.0227492
GO_ANATOMICAL_STRUCTURE_FORMATION_INVOLVED_IN_MORPHOGENESIS	1070	83	0.00012071	0.0227492
GO_CENTRAL_NERVOUS_SYSTEM_DEVELOPMENT	914	73	0.000129191	0.0237389
GO_POSITIVE_REGULATION_OF_TRANSCRIPTION_BY_RNA_POLYMERASE_II	1112	85	0.000163494	0.028704
GO_REGULATION_OF_T_CELL_DIFFERENTIATION	133	18	0.000164023	0.028704
GO_POSITIVE_REGULATION_OF_BIOSYNTHETIC_PROCESS	1843	129	0.000182351	0.0304991
GO_REGULATION_OF_CELL_ACTIVATION	512	46	0.00018258	0.0304991
GO_NEURON_DEVELOPMENT	1037	80	0.000190667	0.0311423
GO_REGULATION_OF_CILIUM_ASSEMBLY	50	10	0.000197085	0.0314907
GO_REGULATION_OF_MEMBRANE_POTENTIAL	403	38	0.000251456	0.0377183
GO_REGULATION_OF_WNT_SIGNALING_PATHWAY	333	33	0.000257013	0.0377809
GO_CELL_FATE_SPECIFICATION	82	13	0.000272511	0.0387522
GO_CELL_SURFACE_RECEPTOR_SIGNALING_PATHWAY_INVOLVED_IN_CELL_CELL_SIGNALING	581	50	0.000274165	0.0387522
GO_REGULATION_OF_RAS_PROTEIN_SIGNAL_TRANSDUCTION	214	24	0.00029123	0.0403876
GO_POSITIVE_REGULATION_OF_CELL_ADHESION	379	36	0.000314581	0.042818
GO_POSITIVE_REGULATION_OF_CELL_DIFFERENTIATION	912	71	0.000336181	0.0449261
GO_TUBE_MORPHOGENESIS	818	65	0.000344444	0.0452083
GO_NEGATIVE_REGULATION_OF_DEVELOPMENTAL_PROCESS	900	70	0.000379539	0.0489405
N_genes: number of genes in specific GO term
N_overlap: number of overlapping genes between N_genes and genes mapping to hypomethylated CpGs with p<0.01 in the PD meta-analysis on weighted life-events
nominal p: nominal p-value for enrichment
adjusted p: FDR-corrected p-value
all enrichments at FDR 0.05 are depicted

## Sheet: Table S9
Additional file 11: Table S9: CpGs associated with weighted life-events x case-control status in the meta-analysis of PD discovery and replication sample at p<1e-05
CpG	Chr	position	gene	p_meta	p_meta-corrected	direction of effect
cg20941758	1	31,673,023	NKAIN2	1.54x10-06	0.378039	PD cases: positive
						controls: negative
cg17125623	16	68,119,985	NFATC3	2.14x10-06	0.378039	PD cases: negative
						controls: positive
cg19495969	11	126,443,490	KIRREL3	2.67x10-06	0.378039	PD cases: positive
						controls: negative
cg08278246	17	73,043,554	KCTD2	4.43x10-06	0.470213	PD cases: negative
						controls: positive
cg11770433	19	36,980,364	ZNF566	6.60x10-06	0.470698	PD cases: negative
						controls: positive
cg13703062	18	32,924,349	ZNF24	6.82x10-06	0.470698	PD cases: negative
						controls: positive
cg08820231	12	580,136,87	LOC101927583	7.75x10-06	0.470698	PD cases: positive
						controls: negative
position: bp position, hg19
gene: gene, in which the CpG is located, based on Illumina annotation
p_meta: nominal meta-analysis p-value for interaction pf wLE and case-control status on DNA m m-value
p_meta_corrected: Benjamini-Hochberg FDR-corrected p-value of meta-analysis
direction of effect: direction of slope of regression line of wLE on DNAm m-value in PD cases and controls
